# Supplementary material for: Efficient Removal of Ciprofloxacin from Water Using High-Surface-Area Activated Carbon Derived from Rice Husks: Adsorption Isotherms, Kinetics, and Thermodynamic Evaluation
Source: Molecules. 2025 Jun 7;30(12):2501. doi: 10.3390/molecules30122501 (PMC12196439; doi:10.3390/molecules30122501)
Supplement: Supplementary file 1 [file molecules-30-02501-s001.zip]

Archive with 1 entries (1 files):
- molecules-3600861-supplementary.pdf
